# Supplementary material for: Diverse Bacterial Resistance Genes Detected in Fecal Samples From Clinically Healthy Women and Infants in Australia—A Descriptive Pilot Study
Source: Front Microbiol. 2021 Sep 17;12:596984. doi: 10.3389/fmicb.2021.596984 (PMC8484959; doi:10.3389/fmicb.2021.596984)
Supplement: Supplementary Table 2 — Detailed comparison of the analyses with the SMS-based method using (i) the KmerResistance 2.2 tool, (ii) the ResFinder 3.1 tool and (iii) BLAST method. For the SMS + BLAST analysis, the calculated “mean base depth per 5 million reads” is provided (BD5M ≥ 10 is highlighted in red; BD5M ≥ 1 and < 10 is highlighted in yellow; BD5M < 1 is not highlighted). For ResFinder and KmerResistance, the template coverage is provided (as a percentage). ∗ Gene absent from the NCBI’s AMR gene database (BioProject PRJNA313047); §gene absent from the ResFinder database. [file Table_2.xlsx]

## Sheet: Table S2
Supplementary table S2: Detailed comparison of the analyses with the SMS-based method using (i) the KmerResistance tool, (ii) the ResFinder tool and (iii) the BLAST method.
For the SMS+BLAST analysis, the calculated “mean base depth per 5 million reads” is provided (BD5M ≥ 10 is highlighted in red; BD5M ≥ 1 and < 10 is highlighted in yellow; BD5M < 1 is not highlighted).
For ResFinder and KmerResistance, the template coverage (percentage) is provided.
* gene absent from the NCBI's AMR gene database (BioProject PRJNA313047); § gene absent from the ResFinder database
		ST4-3mo			ST5-1mo			ST5-18mo			HS21			HS22			HS23			HS24			HS25			HS26			HS28
Class antibiotics	Gene	Kmer	ResFinder	BLAST	Kmer	ResFinder	BLAST	Kmer	ResFinder	BLAST	Kmer	ResFinder	BLAST	Kmer	ResFinder	BLAST	Kmer	ResFinder	BLAST	Kmer	ResFinder	BLAST	Kmer	ResFinder	BLAST	Kmer	ResFinder	BLAST	Kmer	ResFinder	BLAST
Aminoglycoside	aac(6')																	0.58	0.9
Aminoglycoside	aadA1																													0.22	0.9
Aminoglycoside	aadE (or ant(6)-Ia)										0.98	0.67	6.7	0.81		1.3		1	3.4	1	1	10.2			0.4	0.96	0.6	1.7	1		2.6
Aminoglycoside	aadS §																§	§	1	§	§	41.7
Aminoglycoside	aph(3')-III *													0.79		*
Aminoglycoside	aph(3')-IIIa												1			1.4			1.2			0.2		0.39	1			0.1			0.2
Aminoglycoside	aac(6')-le/aph(2")-Ia §							§	§	0.5				§	§	0.1										§	§	0.9	§	§	0.2
Aminoglycoside	spw for ant9 §																§	§	0.1	§	§	8.9				§	§	2.2
Beta-lactams	blaEC §	§	§	46.8	§	§	95.9				§	§	2.9				§	§	0.4				§	§	0.6	§	§	0.3
Beta-lactams	blaTEM	1	1	53.7																								0.1
Beta-lactams	cblA §							§	§	32.4	§	§	1.6	§	§	4.4	§	§	0.7				§	§	1.2	§	§	0.5	§	§	2.8
Beta-lactams	cep(A)				1	1	69.5	1	0.99	11.8						0.3			0.1			0.9			0.1			0.2
Beta-lactams	cfxA							0.96	1	35.9	0.81		16.2	0.7		4		0.81	1.7						1.5		0.42	1.5
Beta-lactams	cfxA6 *										1	1	*	0.8		*
Chloramphenicol	catD §							§	§	0.2				§	§	0.7	§	§	4.6							§	§	0.1	§	§	0.8
Chloramphenicol	catP									0.2						0.7			6.4												0.8
Chloramphenicol	catS *													0.81	0.45	*	1	0.86	*										1	0.24	*
Fosfomycin	fosA		0.85	1
Glycopeptide	vanG §													§	§	0.5
Glycopeptide	vanS-D									0.4						0.1			0.2			1.1			0.2
Glycopeptide	vanY-D									0.7
MLS	eat(A) §																§	§	1
MLS	ere(D)																	0.56	1
MLS	erm(B)									1.4			0.3	0.8	0.63	2.8		1	1.2	1	1	20.8	0.94	0.91	5.2	1	1	21.4	1	1	13.4
MLS	erm(F)																			1	1	29.4			0.3
MLS	erm(G)																		0.2												0.1
MLS	lnu(AN2) §				§	§	63.2	§	§	29.5				§	§	0.7	§	§	1.2	§	§	14.6	§	§	0.2	§	§	25	§	§	1
MLS	lnu(C)															1.1			0.4				1	1	4.9			0.7			0.2
MLS	lnu(P)																											0.3
MLS	mef(A)			0.5	0.96	0.96	1.1			0.1						0.1			0.7	0.93	1	14.4			0.6	0.98	1	3.7			0.1
MLS	mef(En2) §				§	§	61.8	§	§	31.8	§	§	0.4	§	§	0.3	§	§	1.3	§	§	15.7	§	§	0.2	§	§	17.3	§	§	2.2
MLS	msr(C)																	0.69	1.3
MLS	msr(D) (or mel)			0.3	0.35	0.35	0.6			0.2						0.1									0.1			0.1			0.1
MLS	mdf(A) *	1	1	*	1	1	*				0.78		*
Quinolones	oqxA			0.6
Sulfonamide	sul1			0.2																											0.4
Sulfonamide	sul2																								0.1
Tetracycline	tet(32)							0.73	0.54	24.8	0.7		3.5	0.96	0.45	12.1	0.75	0.58	43.9		1	14.7	0.87		12.5	0.75	0.52	25.4			38
Tetracycline	tet(40)							0.88	0.58	3.3			1.6	1	1	9.1		0.7	2.6	1	1	7.5			1.4	1	1	13	1	0.99	4.1
Tetracycline	tet(44)												0.2			0.2			0.1			0.3			0.4			1.1		0.35	1.4
Tetracycline	tet(A)	1	1	279.8												0.1															0.2
Tetracycline	tetA(P)				1	0.96	3.4						0.7			0.2												0.3
Tetracycline	tetB(P)												0.6			0.4			0.6									0.3
Tetracycline	tetB(46)			0.2									0.2			0.5								0.37	1.3			0.1
Tetracycline	tet(C)																													0.56	0.6
Tetracycline	tet(M)			0.2					0.27	1.4			0.2			0.7			1.5			0.9			0.2			1.5			2
Tetracycline	tet(O)			0.1			0.1	0.84		34.2			5.2	0.77	1	16.1	1	1	73.9	0.79	1	19.4	0.96	1	5.9	0.89		29.8	1	0.87	67.5
Tetracycline	tet(Q)			0.2	1	1	54.5	1	1	52.9	1	1	29.8	1	0.83	33.7	1	1	6.2	1	0.88	68.4	1		9.7	1	1	11.7	0.96	0.56	2.7
Tetracycline	tet(W)							0.99	1	13.3	0.95	0.29	7.4	1	0.77	43.3	1	0.83	76.6	1	1	55.6	1	1	43.7	1	1	13.1	1	0.64	67.5
Tetracycline	tet(O/W) *											0.35	*		0.35	*		0.29	*
Tetracycline	tet(O/32/O) *							0.94	1	*	0.76		*	0.79		*	1		*	0.97		*				0.95	0.53	*
Tetracycline	tet(W/32/O) *											0.39	*		0.47	*
Tetracycline	tet(X)																			1	0.64	96.2
Trimethoprim	dfrF §							§	§	17.6				§	§	2.2	§	§	2	§	§	1.9	§	§	2.9	§	§	5.3	§	§	0.9
				12 ARGs			9 ARGs			20 ARGs			17 ARGs			28 ARGs			29 ARGs			20 ARGs			24 ARGs			28 ARGs			25 ARGs
