# Supplementary material for: Diverse Bacterial Resistance Genes Detected in Fecal Samples From Clinically Healthy Women and Infants in Australia—A Descriptive Pilot Study
Source: Front Microbiol. 2021 Sep 17;12:596984. doi: 10.3389/fmicb.2021.596984 (PMC8484959; doi:10.3389/fmicb.2021.596984)
Supplement: Supplementary Table 3 — Detailed results from the mapping of Shotgun Metagenomic Sequencing (SMS) against the NCBI’s AMR reference gene database using the Torrent Suite TMAP plugin. Reads were queried against the database using Magic-BLAST and contigs were queried against the database using BLASTn. For each reference (line), red squares indicate the samples for which the reference was selected from the reads and/or contigs as the best (or one of the best), while the other samples were mapped against the reference just as a comparison with the other samples. Mean base depth per 5 million reads (BD5M) is highlighted in yellow when ≥ 1 and < 10, or red when ≥ 10. When a reference is the best mapping result but the number of reads mapped to the reference is low (<20), the exact number of reads is provided in brackets. [file Table_3.xlsx]

## Sheet: Table S3
Supplementary Table S3: Detailed results from the mapping of SMS reads against ARGs references using the Torrent Suite TMAP plugin
After shotgun metagenomic sequencing, reads were queried against the NCBI’s AMR reference gene database using Magic-BLAST and contigs were queried against the database using BLASTN.
For each reference (line), red squares indicate the samples for which the reference was selected from the reads and/or contigs as the best (or one of the best), while the other samples were mapped against the reference just as a comparison with the other samples.
The mean base depth per 5 million reads (BD5M) is highlighted in red when ≥ 10 or in yellow when ≥ 1 but < 10.
When a reference is the BLAST best result but the number of reads mapped to the reference is low (<20) the exact number of reads is provided in brackets.
						ST4-3mo (BC62)				ST5-1mo (BC002)		ST5-18mo (BC63)				HS21 (BC21)			HS22 (BC22)			HS23 (BC23)			HS24 (BC24)			HS25 (BC25)			HS26 (BC26)			HS28 (BC28)
NCBI’s AMR reference		Gene	Class of antibiotics	Picked with reads	Picked with contigs	Total base read	Average base read depth	BD5M	Total base read	Average base read depth	BD5M	Total base read	Average base read depth	BD5M	Total base read	Average base read depth	BD5M	Total base read	Average base read depth	BD5M	Total base read	Average base read depth	BD5M	Total base read	Average base read depth	BD5M	Total base read	Average base read depth	BD5M	Total base read	Average base read depth	BD5M	Total base read	Average base read depth	BD5M
NG_052275.1	Enterococcus faecium E980 aac(6') gene for aminoglycoside 6'-N-acetyltransferase, complete CDS	aac(6')	aminoglycoside	HS23 (6 reads)	HS23 (56% coverage)	0	0	0	0	0	0	0	0	0	0	0	0	0	0	0	1201	1.6	0.862621	0	0	0	0	0	0	0	0	0	0	0	0
NG_047324.1	Escherichia coli R6-5 aadA1 gene for ANT(3'')-Ia family aminoglycoside nucleotidyltransferase AadA1, complete CDS	aadA1 for ant(3")-Ia	aminoglycoside			0	0	0	0	0	0	0	0	0	0	0	0	0	0	0	0	0	0	0	0	0	0	0	0	0	0	0	1373	1.38	0.871204
NG_047378.1	Pediococcus acidilactici NCIMB 6990 pEOC01 aadE gene for aminoglycoside 6-adenylyltransferase AadE, complete CDS	aadE	aminoglycoside	HS21, HS23, HS24, HS26 (13 reads), HS28 (16 reads)	HS21, HS23, HS24, HS26 (coverage 55%)	0	0	0	0	0	0	0	0	0	5126	5.16	6.7499	1425	1.43	1.25333	6265	6.3	3.39657	14737	14.8	10.1734	493	0.496	0.35591	3091	3.11	1.65827	4067	4.09	2.58205
NG_047380.1	Transposon Tn4551 aadS gene for aminoglycoside 6-adenylyltransferase AadS, complete CDS	aadS	aminoglycoside	HS24	HS23, HS24	0	0	0	0	0	0	0	0	0	0	0	0	0	0	0	1904	1.79	0.965057	64427	60.6	41.6559	0	0	0	0	0	0	0	0	0
NG_048075.1	Lactobacillus johnsonii pf01 spw gene for ANT(9) family aminoglycoside nucleotidyltransferase Spw, complete CDS	spw for ant9	aminoglycoside		HS24 (86% identity, 66% coverage), HS26 (coverage 59%)	0	0	0	0	0	0	0	0	0	0	0	0	0	0	0	204	0.202	0.108906	12995	12.9	8.86735	0	0	0	4217	4.18	2.2288	0	0	0
NG_047418.1	Enterococcus faecalis aph(3')-IIIa gene for aminoglycoside O-phosphotransferase APH(3')-IIIa, complete CDS	aph(3')-IIIa	aminoglycoside	HS23	HS25 (42% coverage)	0	0	0	0	0	0	0	0	0	791	0.795	1.03996	1561	1.57	1.37603	2256	2.27	1.22384	219	0.22	0.151226	1391	1.4	1.00458	121	0.122	0.0650511	383	0.385	0.243053
NG_047055.1	Staphylococcus aureus SK18 pSK1 gene for bifunctional aminoglycoside N-acetyltransferase AAC(6')-Ie/aminoglycoside O-phosphotransferase APH(2'')-Ia, complete CDS	aac(6')-Ie/aph(2'')-Ia	aminoglycoside	HS26 (14 reads)	HS26 (but coverage 28%)	0	0	0	0	0	0	936	0.571	0.504697	0	0	0	194	0.118	0.103421	0	0	0	0	0	0	0	0	0	2794	1.7	0.90645	393	0.24	0.151514
NG_049085.1	Escherichia coli EC5 blaEC gene for cephalosporin-hydrolyzing class C beta-lactamase EC-5, complete CDS	blaEC	beta-lactams	ST5-1mo	ST5-1mo, ST4-3mo, HS21 (but 23% coverage)	57037	46.2	45.6778	260970	211	95.8899	0	0	0	2754	2.23	2.91711	0	0	0	855	0.693	0.373623	0	0	0	991	0.803	0.576201	630	0.511	0.272468	0	0	0
NG_049083.1	Escherichia coli KL blaEC gene for class C extended-spectrum beta-lactamase EC-18, complete CDS	blaEC	beta-lactams	ST4-3mo	ST4-3mo	58415	47.3	46.7654	253222	205	93.1632	0	0	0	2701	2.19	2.86478	0	0	0	855	0.693	0.373623	0	0	0	975	0.79	0.566873	633	0.513	0.273535	0	0	0
NG_050214.1	Escherichia coli pAm08CQ6130 blaTEM gene for class A beta-lactamase TEM-171, complete CDS	blaTEM	beta-lactams	ST4-3mo	ST4-3mo	52166	54.3	53.6863	0	0	0	0	0	0	0	0	0	0	0	0	0	0	0	0	0	0	0	0	0	221	0.23	0.122637	0	0	0
NG_050235.2	Escherichia coli 2006-01-1248 blaTEM gene for class A extended-spectrum beta-lactamase TEM-20, complete CDS	blaTEM	beta-lactams	ST4-3mo	ST4-3mo	55523	52.3	51.7089	0	0	0	0	0	0	0	0	0	0	0	0	0	0	0	0	0	0	0	0	0	221	0.208	0.110907	0	0	0
NG_050145.1	Escherichia coli pC15-1a blaTEM gene for class A broad-spectrum beta-lactamase TEM-1, complete CDS	blaTEM	beta-lactams			54739	51.6	51.0168	0	0	0	0	0	0	0	0	0	0	0	0	0	0	0	0	0	0	0	0	0	221	0.208	0.110907	0	0	0
NG_047624.1	Bacteroides uniformis cblA gene for CblA family class A beta-lactamase, complete CDS	cblA	beta-lactams	ST5-18mo, HS22, HS28	ST5-18mo, HS22, HS28 (60% coverage)	0	0	0	0	0	0	40030	36.7	32.4385	1316	1.21	1.58283	5493	5.03	4.40855	1403	1.29	0.695488	0	0	0	1785	1.64	1.1768	967	0.886	0.472421	4770	4.37	2.75881
NG_047625.1	Bacteroides fragilis CS30 cepA gene for CepA family class A extended-spectrum beta-lactamase, complete CDS	cepA	beta-lactams	ST5-1mo, ST5-18mo	ST5-1mo, ST5-18mo	0	0	0	169027	153	69.5316	14619	13.3	11.7556	0	0	0	420	0.381	0.333928	204	0.185	0.0997405	1438	1.3	0.893609	201	0.182	0.130596	430	0.39	0.20795	0	0	0
NG_047633.1	Bacteroides vulgatus CLA341 cfxA gene for class A broad-spectrum beta-lactamase CfxA, complete CDS	cfxA	beta-lactams	ST5-18mo, HS21	ST5-18mo, HS21, HS23, HS26	0	0	0	0	0	0	44639	38.3	33.8527	12199	10.5	13.7353	4511	3.87	3.39187	3578	3.07	1.65515	0	0	0	2156	1.85	1.32749	3053	2.62	1.397	0	0	0
NG_047636.1	Prevotella intermedia NI-109 cfxA gene for CfxA family class A broad-spectrum beta-lactamase, complete CDS	cfxA	beta-lactams	HS21		0	0	0	0	0	0	39175	40.6	35.8856	12022	12.4	16.2207	4401	4.56	3.99662	3111	3.22	1.73602	0	0	0	2035	2.11	1.51405	2665	2.76	1.47165	0	0	0
NG_047622.1	Peptoclostridium difficile type W catD gene for type A-11 chloramphenicol O-acetyltransferase CatD, complete CDS	catD	chloramphenicol		HS22 (but coverage 36%), HS23	0	0	0	0	0	0	154	0.186	0.164402	0	0	0	694	0.837	0.73359	7102	8.57	4.62041	0	0	0	0	0	0	167	0.201	0.107174	1013	1.22	0.770194
NG_047623.1	Clostridium perfringens CP590 catP gene for type A-11 chloramphenicol O-acetyltransferase CatP, complete CDS	catP	chloramphenicol		HS22 (but coverage 36%), HS23	0	0	0	0	0	0	154	0.187	0.165286	0	0	0	695	0.843	0.738849	9731	11.8	6.36183	0	0	0	0	0	0	0	0	0	1104	1.34	0.845951
NG_047881.1	Klebsiella pneumoniae subsp. rhinoscleromatis ATCC 13884 fosA gene for FosA family fosfomycin resistance glutathione transferase, complete CDS	fosA	fosfomycin		ST4-3mo	638	1.03	1.01836	0	0	0	0	0	0	0	0	0	0	0	0	0	0	0	0	0	0	0	0	0	0	0	0	0	0	0
NG_047762.1	Enterococcus faecium Aus0004 eat(A) gene for Lsa family ABC-F type ribosomal protection protein, complete CDS	eat(A)	MLSB	HS23 (5 reads)	HS23 (but 20% coverage)	235	0.138	0.13644	0	0	0	0	0	0	0	0	0	0	0	0	3062	1.8	0.970448	0	0	0	0	0	0	0	0	0	0	0	0
NG_047771.1	Riemerella anatipestifer SX ere(D) gene for EreD family erythromycin esterase, complete CDS	ere(D)	MLSB	HS23 (1 read)	HS23 (54% coverage)	0	0	0	0	0	0	0	0	0	0	0	0	0	0	0	2539	1.83	0.986623	0	0	0	0	0	0	0	0	0	0	0	0
NG_047794.1	Enterococcus faecalis plasmid pAM-beta1 pAM-beta1 erm(B) gene for 23S rRNA (adenine(2058)-N(6))-methyltransferase Erm(B), complete CDS	erm(B)	MLSB	HS24, HS25, HS26, HS28	HS22 (50% coverage), HS24, HS25	0	0	0	0	0	0	1446	1.54	1.36118	205	0.219	0.286478	3045	3.25	2.84847	2101	2.24	1.20767	28379	30.3	20.828	6745	7.19	5.15926	35974	38.4	20.4751	17846	19	11.9948
NG_047802.1	Staphylococcus intermedius MLS-2 erm(B) gene for 23S rRNA (adenine(2058)-N(6))-methyltransferase Erm(B), complete CDS	erm(B)	MLSB	HS26, HS28	HS26, HS28	0	0	0	0	0	0	1459	1.56	1.37886	205	0.219	0.286478	2853	3.04	2.66441	2101	2.24	1.20767	26347	28.1	19.3157	6706	7.15	5.13056	37660	40.1	21.3816	17802	19	11.9948
NG_047804.1	Enterococcus faecium e226 erm(B) gene for 23S rRNA (adenine(2058)-N(6))-methyltransferase Erm(B), complete CDS	erm(B)	MLSB	HS28	HS28	0	0	0	0	0	0	1167	1.39	1.2286	205	0.245	0.320489	2526	3.01	2.63812	1446	1.73	0.932709	24764	29.6	20.3468	5524	6.59	4.72872	32089	38.3	20.4218	17792	21.2	13.3837
NG_047823.1	Bacteroides fragilis V503 erm(F) gene for 23S rRNA (adenine(2058)-N(6))-methyltransferase Erm(F), complete CDS	erm(F)	MLSB	HS24	HS24	0	0	0	0	0	0	0	0	0	0	0	0	0	0	0	0	0	0	42866	42.8	29.4204	395	0.395	0.283436	0	0	0	0	0	0
NG_047829.1	Bacteroides ovatus erm(G) gene for 23S rRNA (adenine(2058)-N(6))-methyltransferase Erm(G), complete CDS	erm(G)	MLSB			0	0	0	0	0	0	0	0	0	0	0	0	0	0	0	160	0.171	0.0921926	0	0	0	0	0	0	0	0	0	142	0.152	0.0959587
NG_047932.1	Enterococcus faecalis TX0263 lsa(A) gene for ABC-F type ribosomal protection protein Lsa(A), complete CDS	lsa(A)	MLSB			231	0.136	0.134463	0	0	0	0	0	0	0	0	0	0	0	0	0	0	0	0	0	0	0	0	0	0	0	0	0	0	0
NG_047920.1	Bacteroides fragilis lnu(AN2) gene for lincosamide nucleotidyltransferase Lnu(AN2), complete CDS	lnu(AN2)	MLSB	ST5-1mo, ST5-18mo, HS24, HS26	ST5-1mo, ST5-18mo, HS24, HS26	0	0	0	98792	139	63.1692	23784	33.4	29.5217	0	0	0	577	0.809	0.709049	1583	2.22	1.19689	15110	21.2	14.5727	199	0.279	0.200199	33349	46.8	24.954	1161	1.63	1.02903
NG_047924.1	Streptococcus agalactiae UCN36 lnu(C) gene for lincosamide nucleotidyltransferase Lnu(C), complete CDS	lnu(C)	MLSB	HS25	HS25	0	0	0	0	0	0	0	0	0	0	0	0	852	1.26	1.10433	527	0.781	0.421067	0	0	0	4626	6.85	4.91529	842	1.25	0.666508	191	0.283	0.17866
NG_047929.1	Clostridium perfringens 95-949 pJIR2774 lnu(P) gene for lincosamide nucleotidyltransferase Lnu(P), complete CDS	lnu(P)	MLSB			0	0	0	0	0	0	0	0	0	0	0	0	0	0	0	0	0	0	0	0	0	0	0	0	423	0.603	0.321523	0	0	0
NG_047958.1	Streptococcus pneumoniae 02J1175 mef(A) gene for macrolide efflux MFS transporter Mef(A), complete CDS	mef(A)	MLSB	ST5-1mo	ST5-1mo	634	0.521	0.515112	2840	2.33	1.05888	187	0.154	0.136118	0	0	0	188	0.154	0.134974	1623	1.33	0.717054	19507	16	10.9983	1011	0.83	0.595575	7746	6.36	3.39119	187	0.154	0.0972213
NG_047970.1	Clostridium kluyveri DSM 555 mef(A) gene for macrolide efflux MFS transporter Mef(A), complete CDS	mef(A)	MLSB	HS24	HS24, HS26	346	0.242	0.239265	2524	1.77	0.804385	187	0.131	0.115789	0	0	0	188	0.132	0.115692	728	0.51	0.27496	29972	21	14.4352	1427	0.491	0.352322	9888	6.93	3.69512	190	0.133	0.0839638
NG_047980.1	Bacteroides fragilis mef(En2) gene for macrolide efflux MFS transporter Mef(En2), complete CDS	mef(En2)	MLSB	ST5-1mo, ST5-18mo, HS23, HS24, HS26, HS28 (16 reads)	ST5-1mo, ST5-18mo, HS24, HS26, HS28	0	0	0	191371	136	61.8058	50547	36	31.8198	392	0.279	0.364966	527	0.375	0.328669	3407	2.42	1.30471	32087	22.8	15.6725	411	0.292	0.209528	45743	32.5	17.3292	4828	3.43	2.16538
NG_047996.1	Pasteurella multocida 3361 mph(E) gene for Mph(E) family macrolide 2'-phosphotransferase, complete CDS	mph(E)	MLSB	ST5-1mo (few)		0	0	0	429	0.395	0.17951	0	0	0	0	0	0	0	0	0	0	0	0	0	0	0	0	0	0	0	0	0	0	0	0
NG_048004.1	Enterococcus faecium TX1330 msr(C) gene for ABC-F type ribosomal protection protein Msr(C), complete CDS	msr(C)	MLSB		HS23 (69% coverage)	0	0	0	0	0	0	0	0	0	0	0	0	0	0	0	3637	2.46	1.32628	0	0	0	0	0	0	0	0	0	0	0	0
NG_048005.1	Streptococcus pneumoniae MF4 msr(D) gene for ABC-F type ribosomal protection protein Msr(D), complete CDS	msr(D) (or mel)	MLSB			471	0.283	0.279801	2250	1.35	0.6	355	0.213	0.188267	0	0	0	195	0.117	0.102545	139	0.084	0.0452876	0	0	0	215	0.129	0.0925653	0	0	0	226	0.136	0.0858577
NG_048006.1	Streptococcus pneumoniae GA3488 msr(D) gene for ABC-F type ribosomal protection protein Msr(D), complete CDS	msr(D) (or mel)	MLSB	ST5-1mo	ST5-1mo (37% coverage)	361	0.217	0.214547	2250	1.35	0.613514	343	0.206	0.18208	0	0	0	195	0.117	0.102545	139	0.084	0.0452876	0	0	0	215	0.129	0.0925653	210	0.126	0.067184	220	0.132	0.0833325
NG_048124.1	Clostridiaceae bacterium K10 tet(32) gene for tetracycline resistance ribosomal protection protein Tet(32), complete CDS	tet(32)	tetracycline	ST5-18mo, HS28	HS25 (82% identity), HS28	0	0	0	0	0	0	59493	28.1	24.8371	5474	2.58	3.37495	29265	13.8	12.095	172614	81.4	43.8858	45397	21.4	14.7102	16009	7.55	5.41758	101096	47.7	25.4339	127543	60.2	38.0047
NG_048125.1	Streptococcus salivarius FStet12 tet(32) gene for tetracycline resistance ribosomal protection protein Tet(32), complete CDS	tet(32)	tetracycline	HS21 (11 reads), HS22, HS23, HS24, HS25, HS26, HS28	ST5-18mo, HS22, HS24, HS26 (52% coverage)	0	0	0	0	0	0	23598	11.3	9.98788	5540	2.64	3.45344	22570	10.8	9.46568	46999	22.4	12.0767	31272	14.9	10.2421	36397	17.4	12.4855	53212	25.4	13.5434	16495	7.87	4.96839
NG_048139.1	Clostridiaceae bacterium K10 tet(40) gene for tetracycline efflux MFS transporter Tet(40), complete CDS	tet(40)	tetracycline	ST5-18mo, HS26	ST5-18mo, HS26	0	0	0	0	0	0	5050	3.55	3.13778	1755	1.24	1.62207	14503	10.2	8.93981	6734	4.74	2.55551	15372	10.8	7.42383	2520	1.77	1.27008	34598	24.3	12.9569	9120	6.42	4.05299
NG_048141.1	Streptococcus suis A3 tet(40) gene for tetracycline efflux MFS transporter Tet(40), complete CDS	tet(40)	tetracycline	HS22, HS23, HS24, HS28	HS22, HS23, HS24, HS28	0	0	0	0	0	0	5280	3.72	3.28804	1755	1.24	1.62207	14708	10.4	9.1151	6945	4.89	2.63638	15517	10.9	7.49257	2742	1.93	1.38489	34697	24.4	13.0102	9128	6.42	4.05299
NG_048145.1	Clostridium perfringens C str. JGS1495 tet(44) gene for tetracycline resistance ribosomal protection protein Tet(44), complete CDS	tet(44)	tetracycline	HS28 (2 reads)	HS28 (32% coverage)	0	0	0	0	0	0	0	0	0	303	0.143	0.187061	386	0.182	0.159514	217	0.102	0.0549921	842	0.397	0.272895	1081	0.509	0.365238	4201	1.98	1.05575	4668	2.2	1.38888
NG_048158.1	Salmonella enterica subsp. enterica serovar Kentucky 01-2100 tet(A) gene for tetracycline efflux MFS transporter Tet(A), complete CDS	tet(A)	tetracycline	ST4-3mo	ST4-3mo	395987	283	279.801	0	0	0	0	0	0	0	0	0	207	0.148	0.129715	0	0	0	0	0	0	0	0	0	0	0	0	346	0.247	0.155933
NG_048314.1	Clostridium perfringens CW92 tetA(P) gene for tetracycline efflux MFS transporter TetA(P), complete CDS	tetA(P)	tetracycline	ST5-1mo	ST5-1mo	0	0	0	10846	7.41	3.36751	0	0	0	707	0.483	0.631822	192	0.131	0.114815	0	0	0	0	0	0	0	0	0	943	0.645	0.343918	0	0	0
NG_048316.1	Clostridium septicum tetA(P) gene for tetracycline efflux MFS transporter TetA(P), complete CDS	tetA(P)	tetracycline			0	0	0	8891	7.04	3.19936	0	0	0	707	0.56	0.732547	348	0.276	0.241901	0	0	0	0	0	0	0	0	0	532	0.421	0.22448	0	0	0
NG_048319.1	Clostridium perfringens CW92 tetB(P) gene for tetracycline resistance ribosomal protection protein TetB(P), complete CDS	tetB(P)	tetracycline			0	0	0	0	0	0	0	0	0	989	0.458	0.599119	1033	0.478	0.418944	2454	1.14	0.614617	0	0	0	0	0	0	1263	0.585	0.311926	0	0	0
NG_048318.1	Streptococcus australis FRStet12 tetB(46) gene for tetracycline efflux ABC transporter Tet(46) subunit B, complete CDS	tetB(46)	tetracycline		HS25 (39% coverage)	379	0.196	0.193785	171	0.088	0.039992	0	0	0	340	0.176	0.230229	1165	0.601	0.526747	0	0	0	0	0	0	3597	1.86	1.33466	188	0.097	0.051721	0	0	0
NG_048174.1	Francisella tularensis LVS pOM1 tet(C) gene for tetracycline efflux MFS transporter Tet(C), complete CDS	tet(C)	tetracycline	HS28 (2 reads)	HS28 (48% coverage)	18262	13.1	not real	0	0	0	0	0	0	0	0	0	0	0	0	0	0	0	0	0	0	0	0	0	0	0	0	1352	0.972	0.61363
NG_048223.1	Bacillus sp. R89 tet(M) gene for tetracycline resistance ribosomal protection protein Tet(M), complete CDS	tet(M)	tetracycline	ST5-18mo (3 reads)	ST5-18mo (but 28% coverage)	489	0.241	0.238276	0	0	0	2045	1.01	0.892722	115	0.057	0.0745628	197	0.097	0.0850158	1839	0.905	0.48792	1484	0.73	0.501796	428	0.211	0.151405	1477	0.727	0.387641	1428	0.703	0.443809
NG_048240.1	Peptoclostridium difficile tet(M) gene for tetracycline resistance ribosomal protection protein Tet(M), complete CDS	tet(M)	tetracycline			487	0.241	0.238276	0	0	0	3206	1.59	1.40537	307	0.152	0.198834	1714	0.849	0.744107	5803	2.87	1.54733	2658	1.32	0.907357	625	0.309	0.221726	5560	2.75	1.46632	6412	3.17	2.00124
NG_048255.1	Streptococcus pneumoniae SA40300 tet(O) gene for tetracycline resistance ribosomal protection protein Tet(O), complete CDS	tet(O)	tetracycline	HS23, HS25, HS26, HS28	HS23, HS25, HS28	130	0.064	0.0632767	0	0	0	78186	38.5	34.0295	7911	3.9	5.10167	36411	17.9	15.6885	277549	137	73.8619	57198	28.2	19.3844	16722	8.24	5.9127	113506	55.9	29.8062	217015	107	67.5498
NG_048261.1	Streptococcus pyogenes tet(O) gene for tetracycline resistance ribosomal protection protein Tet(O), complete CDS	tet(O)	tetracycline	HS26, HS28	HS23	130	0.061	0.0603106	0	0	0	80922	38.2	33.7643	8259	3.9	5.10167	38065	18	15.7761	290103	137	73.8619	59617	28.1	19.3157	17495	8.25	5.91987	115855	54.6	29.1131	225043	106	66.9185
NG_048263.1	Campylobacter jejuni CG8245 pCG8245 tet(O) gene for tetracycline resistance ribosomal protection protein Tet(O), complete CDS	tet(O)	tetracycline	ST5-18mo, HS21 (12 reads)	ST5-18mo	130	0.061	0.0603106	593	0.28	0.127247	81406	38.4	33.9411	8385	3.96	5.18016	39093	18.4	16.1267	291036	137	73.8619	59602	28.1	19.3157	17434	8.22	5.89834	115451	54.5	29.0597	225289	106	66.9185
NG_048264.1	Actinobacillus pleuropneumoniae 13142 p13142 tet(O) gene for tetracycline resistance ribosomal protection protein Tet(O), complete CDS	tet(O)	tetracycline	HS22, HS24, HS26	HS22, HS24, HS26 (52% coverage)	130	0.061	0.0603106	0	0	0	81162	38.3	33.8527	8265	3.9	5.10167	39093	18.4	16.1267	291281	137	73.8619	59630	28.1	19.3157	17434	8.22	5.89834	115619	54.5	29.0597	225820	107	67.5498
NG_048265.1	Streptococcus pneumoniae tet(O) gene for tetracycline resistance ribosomal protection protein Tet(O), complete CDS	tet(O)	tetracycline	HS25 (2 reads)	HS21 (21% coverage), HS25	130	0.062	0.0612993	593	0.284	0.129065	80671	38.7	34.2063	8195	3.93	5.14091	38447	18.4	16.1267	283410	136	73.3228	58403	28	19.247	17038	8.17	5.86247	114460	54.9	29.273	221065	106	66.9185
NG_048269.1	Bacteroides fragilis 1126 tet(Q) gene for tetracycline resistance ribosomal protection protein Tet(Q), complete CDS	tet(Q)	tetracycline	ST5-1mo, HS28	ST5-1mo, HS28	475	0.223	0.22048	255072	120	54.5346	123766	58.2	51.442	45544	21.4	27.9938	78367	36.9	32.3411	23937	11.3	6.09226	204346	96.1	66.0583	27897	13.1	9.40004	46118	21.7	11.5706	9223	4.34	2.73987
NG_048270.1	Prevotella ruminicola 223 tet(Q) gene for tetracycline resistance ribosomal protection protein Tet(Q), complete CDS	tet(Q)	tetracycline	ST5-18mo, HS21, HS22, HS23, HS24, HS25, HS26	ST5-18mo, HS21, HS22, HS23, HS24, HS25, HS26	440	0.207	0.20466	251149	118	53.6256	127194	59.8	52.8562	48438	22.8	29.8251	81929	38.5	33.7434	24502	11.5	6.20009	211495	99.5	68.3955	28666	13.5	9.68706	46770	22	11.7305	9173	4.31	2.72093
NG_048272.1	Bifidobacterium longum B200304 pBIF10 tet(Q) gene for tetracycline resistance ribosomal protection protein Tet(Q), complete CDS	tet(Q)	tetracycline			457	0.215	0.21257	248222	117	53.1712	122943	57.8	51.0884	46017	21.6	28.2554	79875	37.6	32.9546	23710	11.2	6.03835	206144	97	66.677	27802	13.1	9.40004	46059	21.7	11.5706	8978	4.22	2.66412
NG_048281.1	Butyrivibrio fibrisolvens 1.230 tet(W) gene for tetracycline resistance ribosomal protection protein Tet(W), complete CDS	tet(W)	tetracycline	ST5-18mo, HS21, HS22, HS23, HS24, HS25, HS26, HS28	ST5-18mo, HS22, HS24, HS25, HS26	0	0	0	0	0	0	30866	14.6	12.9047	11677	5.51	7.20774	101812	48	42.0697	292689	138	74.401	168436	79.5	54.6476	126956	59.9	42.9819	51221	24.2	12.9036	221425	104	65.6559
NG_048282.1	Bifidobacterium sp. ISO3519 tet(W) gene for tetracycline resistance ribosomal protection protein Tet(W), complete CDS	tet(W)	tetracycline	HS25 (9 reads)	HS21	0	0	0	0	0	0	28800	14.4	12.7279	11074	5.54	7.24699	97298	48.6	42.5955	283733	142	76.5576	160208	80.1	55.0601	119607	59.8	42.9101	44966	22.5	11.9971	211403	106	66.9185
NG_048287.1	Megasphaera elsdenii 25-50 tet(W) gene for tetracycline resistance ribosomal protection protein Tet(W), complete CDS	tet(W)	tetracycline	HS24	HS24, HS25	0	0	0	0	0	0	28873	15	13.2582	10852	5.65	7.39088	94888	49.4	43.2967	271837	142	76.5576	155272	80.9	55.61	116909	60.9	43.6994	44817	23.3	12.4237	205274	107	67.5498
NG_048288.1	Bifidobacterium longum tet(W) gene for tetracycline resistance ribosomal protection protein Tet(W), complete CDS	tet(W)	tetracycline	ST5-18mo, HS22, HS23, HS24, HS26, HS28	ST5-18mo, HS23 (but 25% coverage), HS28	0	0	0	0	0	0	31044	14.6	12.9047	11690	5.51	7.20774	102113	48.2	42.245	294278	139	74.9402	169661	80	54.9913	126763	59.8	42.9101	52189	24.6	13.1169	225427	106	66.9185
NG_048297.1	Peptoclostridium difficile CD5 tet(W) gene for tetracycline resistance ribosomal protection protein Tet(W), complete CDS	tet(W)	tetracycline		HS25, HS28	0	0	0	0	0	0	30213	14.3	12.6395	11695	5.52	7.22082	101706	48	42.0697	294961	139	74.9402	166640	78.6	54.029	124335	58.6	42.049	50849	24	12.7969	224015	106	66.9185
NG_048301.1	Bifidobacterium bifidum L22 tet(W) gene for tetracycline resistance ribosomal protection protein Tet(W), complete CDS	tet(W)	tetracycline	HS25, HS28		0	0	0	0	0	0	30889	14.6	12.9047	11689	5.51	7.20774	102355	48.3	42.3326	292899	138	74.401	169126	79.8	54.8539	126794	59.8	42.9101	51363	24.2	12.9036	223331	105	66.2872
NG_048305.1	Bacteroides thetaiotaomicron tet(X) gene for tetracycline-inactivating monooxygenase Tet(X), complete CDS	tet(X)	tetracycline	HS24	HS24 (55% coverage)	0	0	0	0	0	0	0	0	0	0	0	0	0	0	0	0	0	0	191781	140	96.2348	0	0	0	0	0	0	0	0	0
NG_048308.1	Riemerella anatipestifer 0511 pRA0511 tet(X) gene for tetracycline-inactivating monooxygenase Tet(X), complete CDS	tet(X)	tetracycline	HS24		0	0	0	0	0	0	0	0	0	0	0	0	0	0	0	0	0	0	191755	140	96.2348	0	0	0	0	0	0	0	0	0
NG_048304.1	Bacteroides fragilis tet(X) gene for tetracycline-inactivating monooxygenase Tet(X), complete CDS	tet(X)	tetracycline	HS24		0	0	0	0	0	0	0	0	0	0	0	0	0	0	0	0	0	0	191747	140	96.2348	0	0	0	0	0	0	0	0	0
NG_050418.1	Klebsiella pneumoniae SKLX002590 oqxA gene for multidrug efflux RND transporter periplasmic adaptor subunit OqxA10, complete CDS	oqxA	quinolones	ST4-3mo (5 reads)		757	0.644	0.636721	0	0	0	0	0	0	0	0	0	0	0	0	0	0	0	0	0	0	0	0	0	207	0.176	0.0938443	0	0	0
NG_048081.1	Escherichia coli R46 sul1 gene for sulfonamide-resistant dihydropteroate synthase Sul1, complete CDS	sul1	sulfonamide	ST4-3mo (1 read)		244	0.235	0.232344	0	0	0	0	0	0	0	0	0	0	0	0	0	0	0	0	0	0	0	0	0	0	0	0	686	0.66	0.416663
NG_048106.1	Pasteurella multocida Pm1096 pIG1 sul2 gene for sulfonamide-resistant dihydropteroate synthase Sul2, complete CDS	sul2	sulfonamide			0	0	0	0	0	0	0	0	0	0	0	0	0	0	0	0	0	0	0	0	0	202	0.199	0.142794	0	0	0	0	0	0
NG_048438.1	Enterococcus raffinosus vanS gene for VanD-type vancomycin resistance histidine kinase VanS, complete CDS	vanS-D	glycopeptide		HS24 (47% coverage)	0	0	0	0	0	0	0	0	0	0	0	0	172	0.15	0.131468	0	0	0	1769	1.54	1.05858	0	0	0	0	0	0	0	0	0
NG_048445.1	Ruminococcus gauvreauii CCRI-16110 vanS gene for VanD-type vancomycin resistance histidine kinase VanS, complete CDS	vanS-D	glycopeptide	ST5-18mo (3 reads)		0	0	0	0	0	0	648	0.481	0.425148	0	0	0	171	0.127	0.111309	450	0.334	0.180072	2007	1.49	1.02421	393	0.292	0.209528	0	0	0	0	0	0
NG_048520.1	Enterococcus faecium BM4339 vanY-D gene for transpeptidase-like D-Ala-D-Ala carboxypeptidase VanY-D, complete CDS	vanY-D	glycopeptide	ST5-18mo (2 reads!)	ST5-18mo	0	0	0	0	0	0	1046	0.823	0.727436	0	0	0	0	0	0	0	0	0	0	0	0	0	0	0	0	0	0	0	0	0
NG_048370.1	Enterococcus faecalis N03-0233 vanG gene for D-alanine--D-serine ligase VanG2, complete CDS	vanG	glycopeptide		HS26 (80% identity, 26% coverage)	0	0	0	0	0	0	0	0	0	0	0	0	656	0.525	0.460137	0	0	0	0	0	0	0	0	0	0	0	0	0	0	0
NG_047755.1	Enterococcus faecalis TX0638 dfrF gene for trimethoprim-resistant dihydrofolate reductase DfrF, complete CDS	dfrF	trimethoprim	ST5-18mo, HS22 (6 reads), HS25 (low), HS26, HS28 (low)	ST5-18mo, HS22, HS23, HS24, HS25, HS26	0	0	0	0	0	0	13847	19.9	17.5893	0	0	0	1716	2.47	2.16484	2589	3.73	2.01098	1918	2.76	1.8972	2858	4.11	2.94917	6927	9.97	5.31606	942	1.36	0.858577
NG_048017.1	Bacteroides fragilis HMW 615 nimJ gene for nitroimidazole resistance protein NimJ, complete CDS	nimJ	nitroimidazole	HS24		0	0	0	0	0	0	0	0	0	0	0	0	0	0	0	0	0	0	312	0.447	0.307264	0	0	0	0	0	0	0	0	0
